# Supplementary material for: Vepris amaniensis: a morphological, biochemical, and molecular investigation of a species complex
Source: PeerJ. 2024 Sep 25;12:e17881. doi: 10.7717/peerj.17881 (PMC11438429; doi:10.7717/peerj.17881)
Supplement: Supplemental Information 2 — Aligned sequences, formatted as for Genbank. [file peerj-12-17881-s002.txt]

LOCUS       Drummond_Hemsley_3802    503 bp    DNA     linear       18-AUG-2023
DEFINITION  tRNA-Leu (trnL) gene and trnL-trnF intergenic spacer, partial c-d;
            chloroplast; group code WT.
ACCESSION   Drummond_Hemsley_3802
VERSION
KEYWORDS    .
SOURCE      Vepris usambarensis
  ORGANISM  Vepris usambarensis
            Unclassified.
REFERENCE   1  (bases 1 to 503)
  AUTHORS   Ciambrone,M., Cheek,M., Langat,M. and Forest,F.
  TITLE     Vepris amaniensis; A taxonomic, biochemical, and molecular
            investigation of a species complex
  JOURNAL   unpublished
REFERENCE   2  (bases 1 to 503)
  AUTHORS   Ciambrone,M.
  TITLE     Direct Submission
  JOURNAL   Submitted (18-AUG-2023) Royal Botanic Gardens Kew, Royal Botanic
            Gardens, Kew, London, Richmond TW9 3AE, UK
COMMENT     Bankit Comment: ALT EMAIL:mcmusicrose@gmail.com
            Bankit Comment: TAX: Submitter did not indicate whether new
            species/combinations; SEE ATTACHMENT
            Bankit Comment: TOTAL # OF SEQS:24
            
            ##Assembly-Data-START##
            Sequencing Technology :: Sanger dideoxy sequencing
            ##Assembly-Data-END##
FEATURES             Location/Qualifiers
     source          1..503
                     /organism="Vepris usambarensis"
                     /mol_type="genomic DNA"
                     /specimen_voucher="K003470009"
                     /country="Kenya"
                     /lat_lon="4 28 S 39 22 E"
                     /collection_date="16-Aug-1953"
                     /collected_by="R.B. Drummond and J.H. Hemsley 3802"
     misc_feature    1..503
                     /note="contains tRNA-Leu (trnL) up to tRNA-Phe (trnF)"
BASE COUNT      188 a     77 c     90 g    132 t     16 others
ORIGIN      
        1 ctaagtgata actttcaatt cagagaaacc caggaattaa aaatgggcaa tcctgagcca
       61 aatcctcttt tccamgaaca aacavgggtt cagaaagcga aaaagggaga taggtgcaga
      121 gactcrrtgg aagctgttct aacaaatgga gttgactgtc cctttttggt aaagaaaaaa
      181 gaaagtcaaa tgaatccttc gatcgaatat cgaaactcca taaaggatga aggataaggg
      241 tatatagact atggatacgc aatgaaaaam yatctcaaaa akgacaaccg aatccttatt
      301 ttttttawga aaaagaaaar aattgttatg aatcgattct aagttgaaga aagaatcgaa
      361 tattcattgc tmaaatcatt cactccatct ccrtagtctg atcaatyttt tcttttgact
      421 tttgaagaam tgattaatyg gasgagaata aagatagagt cccgttctac mtgtcaatat
      481 caatacgggc aacaatgaaa ttt
//
LOCUS       Kibuwa_5459              948 bp    DNA     linear       18-AUG-2023
DEFINITION  tRNA-Leu (trnL) gene and trnL-trnF intergenic spacer; chloroplast;
            group code WT.
ACCESSION   Kibuwa_5459
VERSION
KEYWORDS    .
SOURCE      Vepris usambarensis
  ORGANISM  Vepris usambarensis
            Unclassified.
REFERENCE   1  (bases 1 to 948)
  AUTHORS   Ciambrone,M., Cheek,M., Langat,M. and Forest,F.
  TITLE     Vepris amaniensis; A taxonomic, biochemical, and molecular
            investigation of a species complex
  JOURNAL   unpublished
REFERENCE   2  (bases 1 to 948)
  AUTHORS   Ciambrone,M.
  TITLE     Direct Submission
  JOURNAL   Submitted (18-AUG-2023) Royal Botanic Gardens Kew, Royal Botanic
            Gardens, Kew, London, Richmond TW9 3AE, UK
COMMENT     Bankit Comment: ALT EMAIL:mcmusicrose@gmail.com
            Bankit Comment: TAX: Submitter did not indicate whether new
            species/combinations; SEE ATTACHMENT
            Bankit Comment: TOTAL # OF SEQS:24
            
            ##Assembly-Data-START##
            Sequencing Technology :: Sanger dideoxy sequencing
            ##Assembly-Data-END##
FEATURES             Location/Qualifiers
     source          1..948
                     /organism="Vepris usambarensis"
                     /mol_type="genomic DNA"
                     /specimen_voucher="K003470015"
                     /country="Tanzania"
                     /lat_lon="'estimated (38.68537, -5.04878)'"
                     /collection_date="11-Oct-1981"
                     /collected_by="S.P. Kibuwa 5459"
     misc_feature    1..948
                     /note="contains tRNA-Leu (trnL) up to tRNA-Phe (trnF)"
BASE COUNT      323 a    181 c    164 g    280 t
ORIGIN      
        1 tactaagtga taactttcaa ttcagagaaa cccaggaatt aaaaatgggc aatcctgagc
       61 caaatcctct tttccaagaa caaacaaggg ttcagaaagc gaaaaaggga gataggtgca
      121 gagactcaat ggaagctgtt ctaacaaatg gagttgactg tccctttttg gtaaagaaaa
      181 aagaaagtca aatgaatcct tcgatcgaat atcgaaactc cataaaggat gaaggataag
      241 ggtatataga ctatggatac gcaatgaaaa actatctcaa aaatgacaac cgaatcctta
      301 ttttttttat gaaaaagaaa agaattgtta tgaatcgatt ctaagttgaa gaaagaatcg
      361 aatattcatt gctcaaatca ttcactccat ctccatagtc tgatcaatct tttcttttga
      421 cttttgaaga actgattaat cggacgagaa taaagataga gtcccgttct acatgtcaat
      481 atcaatacgg gcaacaatga aatttatagt aaaaggaaaa tccgtcgact ttagaaatcg
      541 tgagggttca agtccctcta tccccacccc aaaaaaggcc cattgactcc ctaaccattt
      601 ctcctaccct ctcctttttt tgttagtggt tcaaaattcg gtaggtttct catctatcct
      661 actcttttcc atttccaaag ggatctgggg cattaaattt tttctcttat cacaagtcgt
      721 gtggtatata tgataggcgt agaaatgaac acccttgagc aaggaatccc catttgaacg
      781 attcccaatc catattattg ctcatactga aacttacaaa gtattctttt tgaagattca
      841 agaaaagaaa ttcccctccc aagactttta atactttttt tcttttttaa ttgacataga
      901 cccaagtcat ctagtaagat aaggacggtg tgtcggaaat ggtcggga
//
LOCUS       Kisena_1631              666 bp    DNA     linear       18-AUG-2023
DEFINITION  tRNA-Leu (trnL) gene and trnL-trnF intergenic spacer, partial c-d;
            chloroplast; group code WT.
ACCESSION   Kisena_1631
VERSION
KEYWORDS    .
SOURCE      Vepris usambarensis
  ORGANISM  Vepris usambarensis
            Unclassified.
REFERENCE   1  (bases 1 to 666)
  AUTHORS   Ciambrone,M., Cheek,M., Langat,M. and Forest,F.
  TITLE     Vepris amaniensis; A taxonomic, biochemical, and molecular
            investigation of a species complex
  JOURNAL   unpublished
REFERENCE   2  (bases 1 to 666)
  AUTHORS   Ciambrone,M.
  TITLE     Direct Submission
  JOURNAL   Submitted (18-AUG-2023) Royal Botanic Gardens Kew, Royal Botanic
            Gardens, Kew, London, Richmond TW9 3AE, UK
COMMENT     Bankit Comment: ALT EMAIL:mcmusicrose@gmail.com
            Bankit Comment: TAX: Submitter did not indicate whether new
            species/combinations; SEE ATTACHMENT
            Bankit Comment: TOTAL # OF SEQS:24
            
            ##Assembly-Data-START##
            Sequencing Technology :: Sanger dideoxy sequencing
            ##Assembly-Data-END##
FEATURES             Location/Qualifiers
     source          1..666
                     /organism="Vepris usambarensis"
                     /mol_type="genomic DNA"
                     /specimen_voucher="K003470035"
                     /country="Tanzania"
                     /lat_lon="c.4 50 S 38 46 E"
                     /collection_date="13-Sep-1996"
                     /collected_by="Kisena 1631"
     misc_feature    1..666
                     /note="contains tRNA-Leu (trnL) up to tRNA-Phe (trnF)"
BASE COUNT      232 a    128 c    122 g    175 t      9 others
ORIGIN      
        1 ggacttaatt ggattgagcc ttagtatgga aacctactaa gtgataactt tcaaattcag
       61 agaaacccag gaattaaaaa tgggcaatcc tgagccaaat cctcttttcc aagaacaaac
      121 aagggttcag aaagcgaaaa agggagatag gtgcagagac tcaatggaag ctgttctaac
      181 aaatggagtt gactgtccct ttttggtaaa gaaaaaagaa agtcaaatga atccttcgat
      241 cgaatatcga aactccataa aggatgaagg ataagggtat atagactatg gatacgcaat
      301 gaaaaactat ctcaaaaatg acaaccgaat ccttattttt tttatgaaaa agaaaagaat
      361 tgttatgaat cgattctaag ttgaagaaag aatcgaatat tcattgctca aatcattcac
      421 tccatctcca tagtctgatc aatctttttc ttttgacttt tgaagaactg attaatcgga
      481 cgagaataaa gatagagtcc cgttctacat gtcaatatca atacgggcaa caatgaaatt
      541 tatagttaaa agggaaaatc cgtcgacytt agaaatcgbt gagggtgtga gggtccccct
      601 tccccccccc ccccaaaagg gmcgrtkgmy tccytaacca attmttccca ccccccccct
      661 tttttt
//
LOCUS       Lovett_263               977 bp    DNA     linear       18-AUG-2023
DEFINITION  tRNA-Leu (trnL) gene and trnL-trnF intergenic spacer; chloroplast;
            group code GT.
ACCESSION   Lovett_263
VERSION
KEYWORDS    .
SOURCE      Vepris usambarensis
  ORGANISM  Vepris usambarensis
            Unclassified.
REFERENCE   1  (bases 1 to 977)
  AUTHORS   Ciambrone,M., Cheek,M., Langat,M. and Forest,F.
  TITLE     Vepris amaniensis; A taxonomic, biochemical, and molecular
            investigation of a species complex
  JOURNAL   unpublished
REFERENCE   2  (bases 1 to 977)
  AUTHORS   Ciambrone,M.
  TITLE     Direct Submission
  JOURNAL   Submitted (18-AUG-2023) Royal Botanic Gardens Kew, Royal Botanic
            Gardens, Kew, London, Richmond TW9 3AE, UK
COMMENT     Bankit Comment: ALT EMAIL:mcmusicrose@gmail.com
            Bankit Comment: TAX: Submitter did not indicate whether new
            species/combinations; SEE ATTACHMENT
            Bankit Comment: TOTAL # OF SEQS:24
            
            ##Assembly-Data-START##
            Sequencing Technology :: Sanger dideoxy sequencing
            ##Assembly-Data-END##
FEATURES             Location/Qualifiers
     source          1..977
                     /organism="Vepris usambarensis"
                     /mol_type="genomic DNA"
                     /specimen_voucher="K003470013"
                     /country="Tanzania"
                     /lat_lon="4 48 S 38 30 E"
                     /collection_date="1-Mar-1984"
                     /collected_by="Jon Lovett 263"
     misc_feature    1..977
                     /note="contains tRNA-Leu (trnL) up to tRNA-Phe (trnF)"
BASE COUNT      321 a    188 c    172 g    277 t     19 others
ORIGIN      
        1 caattcagag aaacmcagga attaaaaatg cggcratcct gagccaaatc ctcttttcca
       61 agaacaaaca agggttcaga aagcgaaaaa gggagatagg tgcagagact caatggaagc
      121 tgttctaaca aatggagttg actgtccctt tttggtaaag aaaaaagaaa gtcaaatgaa
      181 tccttcgatc gaatatcgaa actccataaa ggatgaagga taagggtata tagactatgg
      241 atacgcaatg aaaaactatc tcaaaaatga caaccgaatc cttatttttt ttatgaaaaa
      301 gaaaagaatt gttatgaatc gattctaagt tgaagaaaga atcgaatatt cattgctcaa
      361 atcattcact ccatctccat agtctgatca atcttttctt ttgacttttg aagaactgat
      421 taatcggacg agaataaaga tagagtcccg ttctacatgt caatatcaat acgggcaaca
      481 atgaaattta tagtaaaagg aaaatccgtc gactttagaa atcgtgaggg ttcaagtccc
      541 tctatcccca cccccaaaaa ggcccattga ctccctaacc atttctccta ccctctcctt
      601 ttttttgtta gtggttcaaa attcggtagg tttctcatct atcctactct tttccatttc
      661 caaagggatc tggggcataa ttttttctct tatcacaagt cgtgtggtat atatgatagg
      721 cgtagaaatg aacacccttg agcaaggaat ccccatttga acgattccca atccatatta
      781 ttgctcatac tgaaacttac aaagtattct ttttgaagat tcaagaaaag aaattcccct
      841 cccaagactt ttaatacttt ttttcttttt taattgacat agacccaark ymwyywgkwa
      901 rrwwaggrmg gtgtgtcgga aatgggtcsg gatagctcag ctggtagagc agaggactga
      961 aaatcctcgt gtcacca
//
LOCUS       Robertson_Luke_4538      932 bp    DNA     linear       18-AUG-2023
DEFINITION  tRNA-Leu (trnL) gene and trnL-trnF intergenic spacer, partial c-e;
            chloroplast; group code WT.
ACCESSION   Robertson_Luke_4538
VERSION
KEYWORDS    .
SOURCE      Vepris usambarensis
  ORGANISM  Vepris usambarensis
            Unclassified.
REFERENCE   1  (bases 1 to 932)
  AUTHORS   Ciambrone,M., Cheek,M., Langat,M. and Forest,F.
  TITLE     Vepris amaniensis; A taxonomic, biochemical, and molecular
            investigation of a species complex
  JOURNAL   unpublished
REFERENCE   2  (bases 1 to 932)
  AUTHORS   Ciambrone,M.
  TITLE     Direct Submission
  JOURNAL   Submitted (18-AUG-2023) Royal Botanic Gardens Kew, Royal Botanic
            Gardens, Kew, London, Richmond TW9 3AE, UK
COMMENT     Bankit Comment: ALT EMAIL:mcmusicrose@gmail.com
            Bankit Comment: TAX: Submitter did not indicate whether new
            species/combinations; SEE ATTACHMENT
            Bankit Comment: TOTAL # OF SEQS:24
            
            ##Assembly-Data-START##
            Sequencing Technology :: Sanger dideoxy sequencing
            ##Assembly-Data-END##
FEATURES             Location/Qualifiers
     source          1..932
                     /organism="Vepris usambarensis"
                     /mol_type="genomic DNA"
                     /specimen_voucher="K003470019"
                     /country="Kenya"
                     /lat_lon="04 20 S 39 31 E"
                     /collection_date="19-Feb-1987"
                     /collected_by="Robertson and Luke 4538"
     misc_feature    1..932
                     /note="contains tRNA-Leu (trnL) up to tRNA-Phe (trnF)"
BASE COUNT      318 a    178 c    155 g    280 t      1 others
ORIGIN      
        1 acggacttaa ttggattgag ccttagtatg gaaacctact aagtgataac ttttcaaatt
       61 tcagagaaac ccaggaatta aaaatgggca atcctgagcc aaatcctctt ttccaagaac
      121 aaacaagggt tcagaaagcg aaaaagggag ataggtgcag agactcaatg gaagctgttc
      181 taacaaatgg agttgactgt ccctttttgg taaagaaaaa agaaagtcaa atgaatcctt
      241 cgatcgaata tcgaaactcc agaaaggatg aaggataagg gtatatagac tatggatacg
      301 caatgaaaaa ctatctcaaa aatgacaacc gaatccttat tttttttatg aaaaagaaaa
      361 gaattgttat gaatcgattc taaagttgaa gaaagaatcg aatattcatt gctcaaatca
      421 ttcactccat ctccatagtc tgatcaatct tttcttttga cttttgaaga actgattaat
      481 cggacgagaa taaagataga gtcccgttct acatgtcaat atcaatacgg gcaacaatga
      541 aatttatagt aaaaggaaaa tccgtcgact ttagaaatcg tgagggttca agtccctcta
      601 tccccacccc aaaaaaggcc cattgactcc ctaaccattt ctcctaccct ctcctttttt
      661 ttgttagtgg ttcaaaattc ggtaggtttc tcatctatcc tactcttttc catttccaaa
      721 gggatctggg cataattttt tctcttatca caagtcgtgt ggtatatatg ataggcgtak
      781 aaatgaacac ccttgagcaa ggaatcccca tttgaacgat tcccaatcca tattattgct
      841 catactgaaa cttacaaagt attctttttg aagattcaag aaaagaaatt cccctcccaa
      901 gacttttaat actttttttc ttttttaatt ga
//
LOCUS       Luke_al_5242             489 bp    DNA     linear       18-AUG-2023
DEFINITION  tRNA-Leu (trnL) gene and trnL-trnF intergenic spacer; chloroplast;
            group code GT.
ACCESSION   Luke_al_5242
VERSION
KEYWORDS    .
SOURCE      Vepris usambarensis
  ORGANISM  Vepris usambarensis
            Unclassified.
REFERENCE   1  (bases 1 to 489)
  AUTHORS   Ciambrone,M., Cheek,M., Langat,M. and Forest,F.
  TITLE     Vepris amaniensis; A taxonomic, biochemical, and molecular
            investigation of a species complex
  JOURNAL   unpublished
REFERENCE   2  (bases 1 to 489)
  AUTHORS   Ciambrone,M.
  TITLE     Direct Submission
  JOURNAL   Submitted (18-AUG-2023) Royal Botanic Gardens Kew, Royal Botanic
            Gardens, Kew, London, Richmond TW9 3AE, UK
COMMENT     Bankit Comment: ALT EMAIL:mcmusicrose@gmail.com
            Bankit Comment: TAX: Submitter did not indicate whether new
            species/combinations; SEE ATTACHMENT
            Bankit Comment: TOTAL # OF SEQS:24
            
            ##Assembly-Data-START##
            Sequencing Technology :: Sanger dideoxy sequencing
            ##Assembly-Data-END##
FEATURES             Location/Qualifiers
     source          1..489
                     /organism="Vepris usambarensis"
                     /mol_type="genomic DNA"
                     /specimen_voucher="K003470027"
                     /country="Tanzania"
                     /lat_lon="5 10S 38 36E"
                     /collection_date="1-Mar-1998"
                     /collected_by="Luke & al 5242"
     misc_feature    1..489
                     /note="contains tRNA-Leu (trnL) up to tRNA-Phe (trnF)"
BASE COUNT      139 a    109 c     82 g    151 t      8 others
ORIGIN      
        1 cttttccaag aacwwacaak grttcagaaa gagaaarakg gagataggar gtcccwctat
       61 ccccaccccc aaaaaggccc attttctccc taaccatttc tcctaccctc tccttttttt
      121 tgttagtggt tcaaaattcg gtaggtttct catctatcct actcttttcc atttccaaag
      181 ggatctgggc ataatttttt ctcttatcac aagtcgtgtg gtatatatga taggcgtaga
      241 aatgaacacc cttgagcaag gaatccccat ttgaacgatt cccaatccat attattgctc
      301 atactgaaac ttacaaagta ttctttttga agattcaaga aaagaaattc ccctcccaag
      361 acttttaata cttttttttc ttttttaatt gacatagacc caagtcatct agtaagataa
      421 ggacggtgtg tcggaaatgg tcgggatagc tcagctggta gagcagagga ctgaaaatcc
      481 tcgtgtcac
//
LOCUS       Luke_WRQ_18906           986 bp    DNA     linear       18-AUG-2023
DEFINITION  tRNA-Leu (trnL) gene and trnL-trnF intergenic spacer; chloroplast;
            group code WU.
ACCESSION   Luke_WRQ_18906
VERSION
KEYWORDS    .
SOURCE      Vepris usambarensis
  ORGANISM  Vepris usambarensis
            Unclassified.
REFERENCE   1  (bases 1 to 986)
  AUTHORS   Ciambrone,M., Cheek,M., Langat,M. and Forest,F.
  TITLE     Vepris amaniensis; A taxonomic, biochemical, and molecular
            investigation of a species complex
  JOURNAL   unpublished
REFERENCE   2  (bases 1 to 986)
  AUTHORS   Ciambrone,M.
  TITLE     Direct Submission
  JOURNAL   Submitted (18-AUG-2023) Royal Botanic Gardens Kew, Royal Botanic
            Gardens, Kew, London, Richmond TW9 3AE, UK
COMMENT     Bankit Comment: ALT EMAIL:mcmusicrose@gmail.com
            Bankit Comment: TAX: Submitter did not indicate whether new
            species/combinations; SEE ATTACHMENT
            Bankit Comment: TOTAL # OF SEQS:24
            
            ##Assembly-Data-START##
            Sequencing Technology :: Sanger dideoxy sequencing
            ##Assembly-Data-END##
FEATURES             Location/Qualifiers
     source          1..986
                     /organism="Vepris usambarensis"
                     /mol_type="genomic DNA"
                     /country="Kenya"
                     /lat_lon="4.42892S 39.46425E"
                     /collection_date="31-Dec-2022"
                     /collected_by="Luke WRQ 18906"
     misc_feature    1..986
                     /note="contains tRNA-Leu (trnL) up to tRNA-Phe (trnF)"
BASE COUNT      335 a    187 c    173 g    291 t
ORIGIN      
        1 ggacttaatt ggattgagcc ttagtatgga aacctactaa gtgataactt tcaaattcag
       61 agaaacccag gaattaaaaa tgggcaatcc tgagccaaat cctcttttcc aagaacaaac
      121 aagggttcag aaagcgaaaa agggagatag gtgcagagac tcaatggaag ctgttctaac
      181 aaatggagtt gactgtccct ttttggtaaa gaaaaaagaa agtcaaatga atccttcgat
      241 cgaatatcga aactccataa aggatgaagg ataagggtat atagactatg gatacgcaat
      301 gaaaaactat ctcaaaaatg acaaccgaat ccttattttt tttatgaaaa agaaaagaat
      361 tgttatgaat cgattctaag ttgaagaaag aatcgaatat tcattgctca aatcattcac
      421 tccatctcca tagtctgatc gaatcttttc ttttgacttt tgaagaactg attaatcgga
      481 cgagaataaa gatagagtcc cgttctacat gtcaatatca atacgggcaa caatgaaatt
      541 tatagtaaaa ggaaaatccg tcgactttag aaaatcgtga gggttcaagt ccctctatcc
      601 cccaccccaa aaaaggccca ttgactccct aaccatttct cctaccctct cctttttttt
      661 gttagtggtt caaaattcgg taggtttctc atctatccta ctcttttcca tttccaaagg
      721 gatctgggca taattttttc tcttatcaca agtcgtgtgg tatatatgat aggcgtagaa
      781 atgaacaccc ttgagcaagg aatccccatt tgaacgattc ccaatccata ttattgctca
      841 tactgaaact tacaaagtat tctttttgaa gattcaagaa aagaaattcc cctcccaaga
      901 cttttaatac tttttttctt ttttaattga catagaccca agtcatctag taagataagg
      961 acggtgtgtc ggaaatggtc gggata
//
LOCUS       Mhoro_329                975 bp    DNA     linear       18-AUG-2023
DEFINITION  tRNA-Leu (trnL) gene and trnL-trnF intergenic spacer; chloroplast;
            group code WT.
ACCESSION   Mhoro_329
VERSION
KEYWORDS    .
SOURCE      Vepris usambarensis
  ORGANISM  Vepris usambarensis
            Unclassified.
REFERENCE   1  (bases 1 to 975)
  AUTHORS   Ciambrone,M., Cheek,M., Langat,M. and Forest,F.
  TITLE     Vepris amaniensis; A taxonomic, biochemical, and molecular
            investigation of a species complex
  JOURNAL   unpublished
REFERENCE   2  (bases 1 to 975)
  AUTHORS   Ciambrone,M.
  TITLE     Direct Submission
  JOURNAL   Submitted (18-AUG-2023) Royal Botanic Gardens Kew, Royal Botanic
            Gardens, Kew, London, Richmond TW9 3AE, UK
COMMENT     Bankit Comment: ALT EMAIL:mcmusicrose@gmail.com
            Bankit Comment: TAX: Submitter did not indicate whether new
            species/combinations; SEE ATTACHMENT
            Bankit Comment: TOTAL # OF SEQS:24
            
            ##Assembly-Data-START##
            Sequencing Technology :: Sanger dideoxy sequencing
            ##Assembly-Data-END##
FEATURES             Location/Qualifiers
     source          1..975
                     /organism="Vepris usambarensis"
                     /mol_type="genomic DNA"
                     /specimen_voucher="K003470017"
                     /country="Tanzania"
                     /lat_lon="06 degrees 53' S 037 degrees 55' E"
                     /collection_date="3-Aug-2000"
                     /collected_by="B. Mohoro 329"
     misc_feature    1..975
                     /note="contains tRNA-Leu (trnL) up to tRNA-Phe (trnF)"
BASE COUNT      327 a    189 c    169 g    285 t      5 others
ORIGIN      
        1 gattgagcct tagymtggam acctactaag tgatmacttt caaattcaga gaaaccccag
       61 gaattaaaaa tgggcaatcc tgagccaaat cctcttttcc aagaacaaac aagggttcag
      121 aaagcgaaaa agggagatag gtgcagagac tcaatggaag ctgttctaac aaatggagtt
      181 gactgtccct ttttggtaaa gaaaaaagaa agtcaaatga atccttcgat cgaatatcga
      241 aactccayaa aggatgaagg ataagggtat atagactatg gatacgcaat gaaaaactat
      301 ctcaaaaatg acaaccgaat ccttattttt tttatgaaaa agaaaagaat tgttatgaat
      361 cgattctaag ttgaagaaag aatcgaatat tcattgctca aatcattcac tccatcctcc
      421 atagtctgat caatcttttc ttttgacttt tgaagaactg attaatcgga cgagaataaa
      481 gatagagtcc cgttctacat gtcaatatca atacgggcaa caatgaaatt tatagtaaaa
      541 ggaaaaatcc gtcgacttta gaaatcgtga gggttcaagt ccctctatcc cccaccccca
      601 aaaaggccca ttgactccct aaccatttct cctaccctct cctttttttt tgttagtggt
      661 tcaaaattcg gtaggtttct catctatcct actcttttcc atttccaaag ggatctgggc
      721 ataatttttt ctcttatcac aagtcgtgtg gtatatatga taggcgtaga aatgaacacc
      781 cttgagcaag gaatccccat ttgaacgatt cccaatccat attattgctc atactgaaac
      841 ttacaaagta ttctttttga agattcaaga aaagaaattc ccctcccaag acttttaata
      901 ctttttttct tttttaattg acatagaccc aagtcatcta gtaagataag gacggtgtgt
      961 cggaaatggt cggga
//
LOCUS       Mziray_85240             587 bp    DNA     linear       18-AUG-2023
DEFINITION  tRNA-Leu (trnL) gene and trnL-trnF intergenic spacer, partial c-d;
            chloroplast; group code WU.
ACCESSION   Mziray_85240
VERSION
KEYWORDS    .
SOURCE      Vepris usambarensis
  ORGANISM  Vepris usambarensis
            Unclassified.
REFERENCE   1  (bases 1 to 587)
  AUTHORS   Ciambrone,M., Cheek,M., Langat,M. and Forest,F.
  TITLE     Vepris amaniensis; A taxonomic, biochemical, and molecular
            investigation of a species complex
  JOURNAL   unpublished
REFERENCE   2  (bases 1 to 587)
  AUTHORS   Ciambrone,M.
  TITLE     Direct Submission
  JOURNAL   Submitted (18-AUG-2023) Royal Botanic Gardens Kew, Royal Botanic
            Gardens, Kew, London, Richmond TW9 3AE, UK
COMMENT     Bankit Comment: ALT EMAIL:mcmusicrose@gmail.com
            Bankit Comment: TAX: Submitter did not indicate whether new
            species/combinations; SEE ATTACHMENT
            Bankit Comment: TOTAL # OF SEQS:24
            
            ##Assembly-Data-START##
            Sequencing Technology :: Sanger dideoxy sequencing
            ##Assembly-Data-END##
FEATURES             Location/Qualifiers
     source          1..587
                     /organism="Vepris usambarensis"
                     /mol_type="genomic DNA"
                     /specimen_voucher="K003470028"
                     /country="Tanzania"
                     /lat_lon="'38.51438188, -4.94546'"
                     /collection_date="24-Jan-1985"
                     /collected_by="Mziray 85240"
     misc_feature    1..587
                     /note="contains tRNA-Leu (trnL) up to tRNA-Phe (trnF)"
BASE COUNT      224 a     95 c    111 g    157 t
ORIGIN      
        1 cggacttaat tggattgagc cttagtatgg aaacctacta agtgataact ttcaaattca
       61 gagaaaccca ggaattaaaa atgggcaatc ctgagccaaa tcctcttttc caagaacaaa
      121 caagggttca gaaagcgaaa aagggagata ggtgcagaga ctcaatggaa gctgttctaa
      181 caaatggagt tgactgtccc tttttggtaa agaaaaaaga aagtcaaatg aatccttcga
      241 tcgaatatcg aaactccata aaggatgaag gataagggta tatagactat ggatacgcaa
      301 tgaaaaacta tctcaaaaat gacaaccgaa tccttatttt ttttatgaaa aagaaaagaa
      361 ttgttatgaa tcgattctaa gttgaagaaa gaatcgaata ttcattgctc aaatcattca
      421 ctccatctcc atagtctgat caatcttttc ttttgacttt tgaagaactg attaatcgga
      481 cgagaataaa gatagagtcc cgttctacat gtcaatatca atacgggcaa caatgaaatt
      541 tatagtaaaa ggaaaatccg tcgactttag aaatcgtgag ggttcaa
//
LOCUS       Robertson_Luke_5848      956 bp    DNA     linear       18-AUG-2023
DEFINITION  tRNA-Leu (trnL) gene and trnL-trnF intergenic spacer; chloroplast;
            group code WT.
ACCESSION   Robertson_Luke_5848
VERSION
KEYWORDS    .
SOURCE      Vepris usambarensis
  ORGANISM  Vepris usambarensis
            Unclassified.
REFERENCE   1  (bases 1 to 956)
  AUTHORS   Ciambrone,M., Cheek,M., Langat,M. and Forest,F.
  TITLE     Vepris amaniensis; A taxonomic, biochemical, and molecular
            investigation of a species complex
  JOURNAL   unpublished
REFERENCE   2  (bases 1 to 956)
  AUTHORS   Ciambrone,M.
  TITLE     Direct Submission
  JOURNAL   Submitted (18-AUG-2023) Royal Botanic Gardens Kew, Royal Botanic
            Gardens, Kew, London, Richmond TW9 3AE, UK
COMMENT     Bankit Comment: ALT EMAIL:mcmusicrose@gmail.com
            Bankit Comment: TAX: Submitter did not indicate whether new
            species/combinations; SEE ATTACHMENT
            Bankit Comment: TOTAL # OF SEQS:24
            
            ##Assembly-Data-START##
            Sequencing Technology :: Sanger dideoxy sequencing
            ##Assembly-Data-END##
FEATURES             Location/Qualifiers
     source          1..956
                     /organism="Vepris usambarensis"
                     /mol_type="genomic DNA"
                     /specimen_voucher="K003470012"
                     /country="Kenya"
                     /lat_lon="03 54 S 39 36 E"
                     /collection_date="21-Aug-1989"
                     /collected_by="Robertson and Luke 5848"
     misc_feature    1..956
                     /note="contains tRNA-Leu (trnL) up to tRNA-Phe (trnF)"
BASE COUNT      323 a    183 c    166 g    282 t      2 others
ORIGIN      
        1 ccttactaag tgataacttt caattcagag aaacccagga atttaaaaag tvgggcaatc
       61 ctgagccaaa tcctcttttc caagaacaaa caagggttca gaaagcgaaa aagggagata
      121 ggtmgcagag actcaatgga agctgttcta acaaatggag ttgactgtcc ctttttggta
      181 aagaaaaaag aaagtcaaat gaatccttcg atcgaatatc gaaactccat aaaggatgaa
      241 ggataagggt atatagacta tggatacgca atgaaaaact atctcaaaaa tgacaaccga
      301 atccttattt tttttatgaa aaagaaaaga attgttatga atcgattcta agttgaagaa
      361 agaatcgaat attcattgct caaatcattc actccatctc catagtctga tcaatctttt
      421 cttttgactt ttgaagaact gattaatcgg acgagaataa agatagagtc ccgttctaca
      481 tgtcaatatc aatacgggca acaatgaaat ttatagtaaa aggaaaatcc gtcgacttta
      541 gaaatcgtga ggggttcaag tccctctatc cccaccccaa aaaaggccca ttgactccct
      601 aaccatttct cctaccctct cctttttttt gttagtggtt caaaattcgg taggtttctc
      661 atctatccta ctcttttcca tttccaaaag ggatctgggg cataattttt tctcttatca
      721 caagtcgtgt ggtatatatg ataggcgtag aaatgaacac ccttgagcaa ggaatcccca
      781 tttgaacgat tcccaatcca tattattgct catactgaaa cttacaaagt attctttttg
      841 aagattcaag aaaagaaatt cccctcccaa gacttttaat actttttttc ttttttaatt
      901 gacatagacc caagtcatct agtaagataa ggacggtgtg tcggaaatgg tcggga
//
LOCUS       Ruffo_Mmari_2170         442 bp    DNA     linear       18-AUG-2023
DEFINITION  tRNA-Leu (trnL) gene and trnLd-trnFf intergenic spacer, partial
            d-f; chloroplast; group code GT.
ACCESSION   Ruffo_Mmari_2170
VERSION
KEYWORDS    .
SOURCE      Vepris usambarensis
  ORGANISM  Vepris usambarensis
            Unclassified.
REFERENCE   1  (bases 1 to 442)
  AUTHORS   Ciambrone,M., Cheek,M., Langat,M. and Forest,F.
  TITLE     Vepris amaniensis; A taxonomic, biochemical, and molecular
            investigation of a species complex
  JOURNAL   unpublished
REFERENCE   2  (bases 1 to 442)
  AUTHORS   Ciambrone,M.
  TITLE     Direct Submission
  JOURNAL   Submitted (18-AUG-2023) Royal Botanic Gardens Kew, Royal Botanic
            Gardens, Kew, London, Richmond TW9 3AE, UK
COMMENT     Bankit Comment: ALT EMAIL:mcmusicrose@gmail.com
            Bankit Comment: TAX: Submitter did not indicate whether new
            species/combinations; SEE ATTACHMENT
            Bankit Comment: TOTAL # OF SEQS:24
            
            ##Assembly-Data-START##
            Sequencing Technology :: Sanger dideoxy sequencing
            ##Assembly-Data-END##
FEATURES             Location/Qualifiers
     source          1..442
                     /organism="Vepris usambarensis"
                     /mol_type="genomic DNA"
                     /specimen_voucher="K003470023"
                     /country="Tanzania"
                     /lat_lon="5 10 S 38 48 E"
                     /collection_date="28-Jun-1987"
                     /collected_by="'Ruffo, Mmari 2170'"
     misc_feature    1..442
                     /note="contains tRNA-Leu (trnL) up to tRNA-Phe (trnF)"
BASE COUNT      166 a     73 c     87 g    115 t      1 others
ORIGIN      
        1 gagccaaatc ctcttttcca agaacaaaca ggggttcaaa aagcaaaaaa gggagatggg
       61 tgcagasact caagggaatc tgttctaaca aatggagttg actgtccctt ttggggaaag
      121 ggaaaagaaa gtcaaatgaa tccttcgatc gaatatcgaa actccataaa ggagggagga
      181 taagggtata tagactatgg atacgcaatg aaaaactatc tcaaaaatga caaccgaatc
      241 cttatttttt ttatgaaaaa gaaaagaatt gttatgaatc gattctaagt tgaagaaaga
      301 atcgaatatt cattgctcaa atcattcact ccatctccat agtctgatca atcttttctt
      361 ttgacttttg aagaactgat taatcggacg agaataaaga tagagtcccg ttctacatgt
      421 caatatcaat acgggcagac aa
//
LOCUS       Ruffo_Mmari_2304         351 bp    DNA     linear       18-AUG-2023
DEFINITION  tRNA-Leu (trnL) gene and trnL-trnF intergenic spacer, partial e-f;
            chloroplast; group code GU4.
ACCESSION   Ruffo_Mmari_2304
VERSION
KEYWORDS    .
SOURCE      Vepris usambarensis
  ORGANISM  Vepris usambarensis
            Unclassified.
REFERENCE   1  (bases 1 to 351)
  AUTHORS   Ciambrone,M., Cheek,M., Langat,M. and Forest,F.
  TITLE     Vepris amaniensis; A taxonomic, biochemical, and molecular
            investigation of a species complex
  JOURNAL   unpublished
REFERENCE   2  (bases 1 to 351)
  AUTHORS   Ciambrone,M.
  TITLE     Direct Submission
  JOURNAL   Submitted (18-AUG-2023) Royal Botanic Gardens Kew, Royal Botanic
            Gardens, Kew, London, Richmond TW9 3AE, UK
COMMENT     Bankit Comment: ALT EMAIL:mcmusicrose@gmail.com
            Bankit Comment: TAX: Submitter did not indicate whether new
            species/combinations; SEE ATTACHMENT
            Bankit Comment: TOTAL # OF SEQS:24
            
            ##Assembly-Data-START##
            Sequencing Technology :: Sanger dideoxy sequencing
            ##Assembly-Data-END##
FEATURES             Location/Qualifiers
     source          1..351
                     /organism="Vepris usambarensis"
                     /mol_type="genomic DNA"
                     /specimen_voucher="K003470032"
                     /country="Tanzania"
                     /lat_lon="c.4 53 S 38 38 E"
                     /collection_date="1-Aug-1986"
                     /collected_by="'Ruffo, Mmari 2304'"
     misc_feature    1..351
                     /note="contains tRNA-Leu (trnL) up to tRNA-Phe (trnF)"
BASE COUNT      127 a     53 c     54 g     99 t     18 others
ORIGIN      
        1 gacygtccct ttttrgtaaa gaaraaagaa agwcaaatsa wtccttcgat cgaakatcgw
       61 aactccataa wggatgawgg attaagggta tatakrstat ggmtacgcaa tgaaaaayta
      121 tmtcaaaaaw gacaaccgav tccttatttt ttttaggaaa aagaaaagaa ttgttatgaa
      181 tcgattctaa gttgaagaaa gaatcgaata ttcattgctc aaatcattca ctccatctcc
      241 atagtctgat caatcttttc ttttgacttt tgaagaactg attaatcgga cgagaataaa
      301 gatagagtcc cattctacat gtcaatatca atacgggcaa caatgaaatt t
//
LOCUS       Ruffo_Mmari_1724         490 bp    DNA     linear       18-AUG-2023
DEFINITION  tRNA-Leu (trnL) gene and trnL-trnF intergenic spacer, partial c-d;
            chloroplast; group code WT.
ACCESSION   Ruffo_Mmari_1724
VERSION
KEYWORDS    .
SOURCE      Vepris usambarensis
  ORGANISM  Vepris usambarensis
            Unclassified.
REFERENCE   1  (bases 1 to 490)
  AUTHORS   Ciambrone,M., Cheek,M., Langat,M. and Forest,F.
  TITLE     Vepris amaniensis; A taxonomic, biochemical, and molecular
            investigation of a species complex
  JOURNAL   unpublished
REFERENCE   2  (bases 1 to 490)
  AUTHORS   Ciambrone,M.
  TITLE     Direct Submission
  JOURNAL   Submitted (18-AUG-2023) Royal Botanic Gardens Kew, Royal Botanic
            Gardens, Kew, London, Richmond TW9 3AE, UK
COMMENT     Bankit Comment: ALT EMAIL:mcmusicrose@gmail.com
            Bankit Comment: TAX: Submitter did not indicate whether new
            species/combinations; SEE ATTACHMENT
            Bankit Comment: TOTAL # OF SEQS:24
            
            ##Assembly-Data-START##
            Sequencing Technology :: Sanger dideoxy sequencing
            ##Assembly-Data-END##
FEATURES             Location/Qualifiers
     source          1..490
                     /organism="Vepris usambarensis"
                     /mol_type="genomic DNA"
                     /specimen_voucher="K003470018"
                     /country="Tanzania"
                     /lat_lon="c. 4 53 S 38 8 E"
                     /collection_date="24-Aug-1986"
                     /collected_by="'Ruffo, Mmari 1724'"
     misc_feature    1..490
                     /note="contains tRNA-Leu (trnL) up to tRNA-Phe (trnF)"
BASE COUNT      181 a     80 c     87 g    128 t     14 others
ORIGIN      
        1 ctaagtgata actttcatat tcagagaacc caggaattaa taatgggcaa tcctgagcca
       61 aatcctcttt tccaagaaca aacaagggtk swkaaagcga aaaagggaga taggtgcaga
      121 gactchatgg aagctgttct aacaaatgga gttgactgtc cccttttggt aaagaaaaaa
      181 gaaagtcaaa tgaatccytc katcgaatat craaactcca taaaggawga aggataaggg
      241 tatatagact atggatacgc aatgaaaaac tatctcaaaa atgacaaccg aatccttatt
      301 ttttttatga aaaagaaaag aattgttatg aatcgattct aagttgaaga aagaatmgaa
      361 tattcattgc tcaaatcatt cactccatct ycatagtcyg atcaatcttt tcttttgact
      421 tttgaagaac tgattaatcg gacgagaata aagatagagt cccgttctmc atgtcwatat
      481 caatacgggc
//
LOCUS       Ruffo_Mmari_2306         567 bp    DNA     linear       18-AUG-2023
DEFINITION  tRNA-Leu (trnL) gene and trnL-trnF intergenic spacer, partial c-e;
            chloroplast; group code GU5.
ACCESSION   Ruffo_Mmari_2306
VERSION
KEYWORDS    .
SOURCE      Vepris usambarensis
  ORGANISM  Vepris usambarensis
            Unclassified.
REFERENCE   1  (bases 1 to 567)
  AUTHORS   Ciambrone,M., Cheek,M., Langat,M. and Forest,F.
  TITLE     Vepris amaniensis; A taxonomic, biochemical, and molecular
            investigation of a species complex
  JOURNAL   unpublished
REFERENCE   2  (bases 1 to 567)
  AUTHORS   Ciambrone,M.
  TITLE     Direct Submission
  JOURNAL   Submitted (18-AUG-2023) Royal Botanic Gardens Kew, Royal Botanic
            Gardens, Kew, London, Richmond TW9 3AE, UK
COMMENT     Bankit Comment: ALT EMAIL:mcmusicrose@gmail.com
            Bankit Comment: TAX: Submitter did not indicate whether new
            species/combinations; SEE ATTACHMENT
            Bankit Comment: TOTAL # OF SEQS:24
            
            ##Assembly-Data-START##
            Sequencing Technology :: Sanger dideoxy sequencing
            ##Assembly-Data-END##
FEATURES             Location/Qualifiers
     source          1..567
                     /organism="Vepris usambarensis"
                     /mol_type="genomic DNA"
                     /specimen_voucher="K003470021"
                     /country="Tanzania"
                     /lat_lon="c.4 53 S 38 38 E"
                     /collection_date="1-Aug-1986"
                     /collected_by="'Ruffo, Mmari 2306'"
     misc_feature    1..567
                     /note="contains tRNA-Leu (trnL) up to tRNA-Phe (trnF)"
BASE COUNT      216 a     94 c    103 g    151 t      3 others
ORIGIN      
        1 tactaagtga taactttcaa attcagagaa acccaggaat taaaaatggg caatcctgag
       61 ccaaatcctc ttttccaaga acaaacaagg gttcagaaag cgaaaaaggg agataggtgc
      121 agagactcaa tggaagctgt tctaacaaat ggagttgact gtcccttttt ggtaaagaaa
      181 aaagaaagtc aaatgaatcc ttcgatcgaa tatcgaaact ccayyataaa ggatgaagga
      241 taagggtata tagactatgg atacgcaatg aaaaactatc tcaaaaatga caaccgaatc
      301 cttatttttt ttatgaaaaa gaaaagaatt gttatgaatc gattyctaag ttgaagaaag
      361 aatcgaatat tcattgctca aatcattcac tccatctcca tagtctgatc aatcttttct
      421 tttgactttt gaagaactga ttaatcggac gagaataaag atagagtccc gttctacatg
      481 tcaatatcaa tacgggcaac aatgaaattt atagtaaaag gaaaatccgt cgactttaga
      541 aatcgtgagg gttcaagtcc ctcctat
//
LOCUS       Ruffo_Mmari_2307         942 bp    DNA     linear       18-AUG-2023
DEFINITION  tRNA-Leu (trnL) gene and trnL-trnF intergenic spacer; chloroplast;
            group code WT.
ACCESSION   Ruffo_Mmari_2307
VERSION
KEYWORDS    .
SOURCE      Vepris usambarensis
  ORGANISM  Vepris usambarensis
            Unclassified.
REFERENCE   1  (bases 1 to 942)
  AUTHORS   Ciambrone,M., Cheek,M., Langat,M. and Forest,F.
  TITLE     Vepris amaniensis; A taxonomic, biochemical, and molecular
            investigation of a species complex
  JOURNAL   unpublished
REFERENCE   2  (bases 1 to 942)
  AUTHORS   Ciambrone,M.
  TITLE     Direct Submission
  JOURNAL   Submitted (18-AUG-2023) Royal Botanic Gardens Kew, Royal Botanic
            Gardens, Kew, London, Richmond TW9 3AE, UK
COMMENT     Bankit Comment: ALT EMAIL:mcmusicrose@gmail.com
            Bankit Comment: TAX: Submitter did not indicate whether new
            species/combinations; SEE ATTACHMENT
            Bankit Comment: TOTAL # OF SEQS:24
            
            ##Assembly-Data-START##
            Sequencing Technology :: Sanger dideoxy sequencing
            ##Assembly-Data-END##
FEATURES             Location/Qualifiers
     source          1..942
                     /organism="Vepris usambarensis"
                     /mol_type="genomic DNA"
                     /specimen_voucher="K003470016"
                     /country="Tanzania"
                     /lat_lon="5 09 S 38 28 E"
                     /collection_date="22-Jan-1987"
                     /collected_by="'Ruffo, Mmari 2307'"
     misc_feature    1..942
                     /note="contains tRNA-Leu (trnL) up to tRNA-Phe (trnF)"
BASE COUNT      319 a    182 c    160 g    278 t      3 others
ORIGIN      
        1 tactaagtga taactttcaa ttcagagaaa cccaggaatt aaaaatgggc aatcctgagc
       61 caaatcctct tttccaagaa caaacaaggg ttcagaaagc gaaaaaggga gataggtgca
      121 gagactcaat ggaagctgtt ctawcaaatg gagttgactg tccctttttg gtaaagaaaa
      181 aagaaagtca aatgaatcct tcgatcgaat atcgaaactc cataaaggat gaaggrwaag
      241 ggtatataga ctatggatac gcaatgaaaa actatctcaa aaatgacaac cgaatcctta
      301 ttttttttat gaaaaagaaa agaattgtta tgaatcgatt ctaagttgaa gaaagaatcg
      361 aatattcatt gctcaaatca ttcactccat ctccatagtc tgatcaatct tttcttttga
      421 cttttgaaga actgattaat cggacgagaa taaagataga gtcccgttct acatgtcaat
      481 atcaatacgg gcaacaatga aatttatagt aaaaggaaaa tccgtcgact ttagaaatcg
      541 tgagggttca agtccctcta tcccccaccc caaaaaaggc ccattgactc cctaaccatt
      601 tctcctaccc tctccttttt ttgttagtgg ttcaaaattc ggtaggtttc tcatctatcc
      661 tactcttttc catttccaaa gggatctggg cataattttt tctcttatca caagtcgtgt
      721 ggtatatatg ataggcgtag aaatgaacac ccttgagcaa ggaatcccca tttgaacgat
      781 tcccaatcca tattattgct catactgaaa cttacaaagt attctttttg aagattcaag
      841 aaaagaaatt cccctcccaa gacttttaat actttttttc ttttttaatt gacatagacc
      901 caagtcatct agtaagataa ggacggtgtg tcggaaatgg tc
//
LOCUS       Semsei_1508              615 bp    DNA     linear       18-AUG-2023
DEFINITION  tRNA-Leu (trnL) gene and trnL-trnF intergenic spacer, partial c-d;
            chloroplast; group code WU.
ACCESSION   Semsei_1508
VERSION
KEYWORDS    .
SOURCE      Vepris usambarensis
  ORGANISM  Vepris usambarensis
            Unclassified.
REFERENCE   1  (bases 1 to 615)
  AUTHORS   Ciambrone,M., Cheek,M., Langat,M. and Forest,F.
  TITLE     Vepris amaniensis; A taxonomic, biochemical, and molecular
            investigation of a species complex
  JOURNAL   unpublished
REFERENCE   2  (bases 1 to 615)
  AUTHORS   Ciambrone,M.
  TITLE     Direct Submission
  JOURNAL   Submitted (18-AUG-2023) Royal Botanic Gardens Kew, Royal Botanic
            Gardens, Kew, London, Richmond TW9 3AE, UK
COMMENT     Bankit Comment: ALT EMAIL:mcmusicrose@gmail.com
            Bankit Comment: TAX: Submitter did not indicate whether new
            species/combinations; SEE ATTACHMENT
            Bankit Comment: TOTAL # OF SEQS:24
            
            ##Assembly-Data-START##
            Sequencing Technology :: Sanger dideoxy sequencing
            ##Assembly-Data-END##
FEATURES             Location/Qualifiers
     source          1..615
                     /organism="Vepris usambarensis"
                     /mol_type="genomic DNA"
                     /specimen_voucher="K003470037"
                     /country="Tanzania"
                     /lat_lon="c. 6 07 S 37 39 E"
                     /collection_date="1-Nov-1953"
                     /collected_by="S.R. Semsei 1508"
     misc_feature    1..615
                     /note="contains tRNA-Leu (trnL) up to tRNA-Phe (trnF)"
BASE COUNT      229 a    110 c    111 g    162 t      3 others
ORIGIN      
        1 gctacggact taattggatt gagccttagt atggaaacct actaagtgat aactttcaaa
       61 ttcagagaaa cccaggaatt aaaaatgggc aatcctgagc caaatcctct tttccaagaa
      121 caaacaaggg ttcagaaagc gaaaaaggga gataggtgca gagactcaat ggaagctgtt
      181 ctaacaaatg gagttgactg tccctttttg gtaaagaaaa aagaaagtca aatgaatcct
      241 tcgatcgaat atcgaaactc cataaaggat gaaggataag ggtatataga ctatggatac
      301 gcaatgaaaa actatctcaa aaatgacaac cgaatcctta ttttttttat gaaaaagaaa
      361 agaattgtta tgaatcgatt ctaagttgaa gaaagaatcg aatattcatt gctcaaatca
      421 ttcactccat ctccatagtc tgatcaatct tttcttttga cttttgaaga actgattaat
      481 cggacgagaa taaagataga gtcccgttct acatgtcaat atcaatacgg gcaaacaatg
      541 aaatttatag taaaaggaaa atccgtckac tttakaaatc gtgagggttc aagtcsctct
      601 atccccaccc cccca
//
LOCUS       Wallace_939              975 bp    DNA     linear       18-AUG-2023
DEFINITION  tRNA-Leu (trnL) gene and trnL-trnF intergenic spacer; chloroplast;
            group code GU4.
ACCESSION   Wallace_939
VERSION
KEYWORDS    .
SOURCE      Vepris usambarensis
  ORGANISM  Vepris usambarensis
            Unclassified.
REFERENCE   1  (bases 1 to 975)
  AUTHORS   Ciambrone,M., Cheek,M., Langat,M. and Forest,F.
  TITLE     Vepris amaniensis; A taxonomic, biochemical, and molecular
            investigation of a species complex
  JOURNAL   unpublished
REFERENCE   2  (bases 1 to 975)
  AUTHORS   Ciambrone,M.
  TITLE     Direct Submission
  JOURNAL   Submitted (18-AUG-2023) Royal Botanic Gardens Kew, Royal Botanic
            Gardens, Kew, London, Richmond TW9 3AE, UK
COMMENT     Bankit Comment: ALT EMAIL:mcmusicrose@gmail.com
            Bankit Comment: TAX: Submitter did not indicate whether new
            species/combinations; SEE ATTACHMENT
            Bankit Comment: TOTAL # OF SEQS:24
            
            ##Assembly-Data-START##
            Sequencing Technology :: Sanger dideoxy sequencing
            ##Assembly-Data-END##
FEATURES             Location/Qualifiers
     source          1..975
                     /organism="Vepris usambarensis"
                     /mol_type="genomic DNA"
                     /specimen_voucher="K003470031"
                     /country="Tanzania"
                     /lat_lon="5 05 S 38 26 E"
                     /collection_date="1-Oct-1940"
                     /collected_by="E.B. Wallace 939"
     misc_feature    1..975
                     /note="contains tRNA-Leu (trnL) up to tRNA-Phe (trnF)"
BASE COUNT      329 a    184 c    171 g    275 t     16 others
ORIGIN      
        1 ggacttaatt ggattgagcc ttagtatgga aacctactaa gtgataactt tcaaattcag
       61 agaaacccag gaattaaaaa tgggcaatcc tgagccaaat cctcttttcc aagaacaaac
      121 aagggttcag aaagcgaaaa agggagatag gtgcagagac tcaatggaag ctgttctaac
      181 aaatggagtt gactgtccct ttttggtaaa gaaaaaagaa agtcaaatga atccttcgat
      241 cgaatatcga aactccataa aggatgaagg ataagggtat atagactatg gatacgcaat
      301 gaaaaactat ctcaaaaatg acaaccgaat ccttattttt tttatgaaaa agaaaagaat
      361 tgttatgaat cgattctaag ttgaagaaag aatcgaatat tcattgctca aatcattcac
      421 tccatctcca tagtctgatc aatcttttct tttgactttt gaagaactga ttaatcggac
      481 gagaataaag atagagtccc gttctacatg tcaatatcaa tacgggcaac aatgaaattt
      541 atagtaaaag gaaaatccgt cgactttaga aatcgtgagg ggttcaagtc cctctatccc
      601 caccccaaaa aaggcccatt gactccccta accatttctc ctaccctctc ctwkwwtttg
      661 gttagtgggt tccaaaattc gggtagggwt tctcatctat cctactcttt ttccatttcc
      721 aaagggatct ggggcataat tttttctctt atcacaagtc gtgtggtaya tatgataggc
      781 gtagaaatga acacccttgr gcaaggaatc cccatttgaa cgattcccaa tccatattat
      841 tgctcatact gaaacttaac aaagtattct ttttgaagat tcaagaaaag aaattcccct
      901 cyccaagact tttaatactt tttttawtkk kkaattgaca tggacggcaa gtcatctart
      961 aasataagga cggyg
//
LOCUS       V_amaniensis             572 bp    DNA     linear   PLN 18-AUG-2023
DEFINITION  LEK 869 tRNA-Leu (trnL) gene and trnL-trnF intergenic spacer,
            partial c-d; chloroplast.
ACCESSION   V_amaniensis
VERSION
KEYWORDS    .
SOURCE      Vepris amaniensis
  ORGANISM  Vepris amaniensis
            Eukaryota; Viridiplantae; Streptophyta; Embryophyta; Tracheophyta;
            Spermatophyta; Magnoliopsida; eudicotyledons; Gunneridae;
            Pentapetalae; rosids; malvids; Sapindales; Rutaceae;
            Zanthoxyloideae; Vepris.
REFERENCE   1  (bases 1 to 572)
  AUTHORS   Ciambrone,M., Cheek,M., Langat,M. and Forest,F.
  TITLE     Vepris amaniensis; A taxonomic, biochemical, and molecular
            investigation of a species complex
  JOURNAL   unpublished
REFERENCE   2  (bases 1 to 572)
  AUTHORS   Ciambrone,M.
  TITLE     Direct Submission
  JOURNAL   Submitted (18-AUG-2023) Royal Botanic Gardens Kew, Royal Botanic
            Gardens, Kew, London, Richmond TW9 3AE, UK
COMMENT     Bankit Comment: ALT EMAIL:mcmusicrose@gmail.com
            Bankit Comment: TAX: Submitter did not indicate whether new
            species/combinations; SEE ATTACHMENT
            Bankit Comment: TOTAL # OF SEQS:24
            
            ##Assembly-Data-START##
            Sequencing Technology :: Sanger dideoxy sequencing
            ##Assembly-Data-END##
FEATURES             Location/Qualifiers
     source          1..572
                     /organism="Vepris amaniensis"
                     /mol_type="genomic DNA"
                     /specimen_voucher="K003470006"
                     /db_xref="taxon:2588164"
                     /country="Tanzania"
                     /lat_lon="05 10S 388 35 E"
                     /collection_date="3-Aug-1986"
                     /collected_by="'J. Lovett, India Ellis and Alison Keeley
                     869'"
     misc_feature    1..572
                     /note="contains tRNA-Leu (trnL) up to tRNA-Phe (trnF)"
BASE COUNT      219 a     92 c    108 g    153 t
ORIGIN      
        1 ggacttaatt ggattgagcc ttagtatgga aacctactaa gtgataactt tcaaattcag
       61 agaaacccag gaattaaaaa tgggcaatcc tgagccaaat cctcttttcc aagaacaaac
      121 aaggggttca gaaagcgaaa aagggagata ggtgcagaga ctcaatggaa gctgttctaa
      181 caaatggagt tgactgtccc tttttgggta aagaaaaaag aaagtcaaat gaatccttcg
      241 atcgaatatc gaaactccat aaaggatgaa ggataagggt atatagacta tggatacgca
      301 atgaaaaact atctcaaaaa tgacaaccga atccttattt tttttatgaa aaagaaaaga
      361 attgttatga atcgattcta agttgaagaa agaatcgaat attcattgct caaatcattc
      421 actccatctc catagtctga tcaatctttt cttttgactt ttgaagaact gattaatcgg
      481 acgagaataa agatagagtc ccgttctaca tgtcaatatc aatacgggca acaatgaaat
      541 ttatagtaaa aggaaaatcc gtcgacttta ga
//
LOCUS       V_fischeri               710 bp    DNA     linear       18-AUG-2023
DEFINITION  timberlake 5948 tRNA-Leu (trnL) gene and trnL-trnF intergenic
            spacer, partial c-d; chloroplast.
ACCESSION   V_fischeri
VERSION
KEYWORDS    .
SOURCE      Vepris fischeri
  ORGANISM  Vepris fischeri
            Unclassified.
REFERENCE   1  (bases 1 to 710)
  AUTHORS   Ciambrone,M., Cheek,M., Langat,M. and Forest,F.
  TITLE     Vepris amaniensis; A taxonomic, biochemical, and molecular
            investigation of a species complex
  JOURNAL   unpublished
REFERENCE   2  (bases 1 to 710)
  AUTHORS   Ciambrone,M.
  TITLE     Direct Submission
  JOURNAL   Submitted (18-AUG-2023) Royal Botanic Gardens Kew, Royal Botanic
            Gardens, Kew, London, Richmond TW9 3AE, UK
COMMENT     Bankit Comment: ALT EMAIL:mcmusicrose@gmail.com
            Bankit Comment: TAX: Submitter did not indicate whether new
            species/combinations; SEE ATTACHMENT
            Bankit Comment: TOTAL # OF SEQS:24
            
            ##Assembly-Data-START##
            Sequencing Technology :: Sanger dideoxy sequencing
            ##Assembly-Data-END##
FEATURES             Location/Qualifiers
     source          1..710
                     /organism="Vepris fischeri"
                     /mol_type="genomic DNA"
                     /country="Mozambique: Kaputa dist"
                     /lat_lon="8 40 26.7S 29 56 25.7E"
                     /collection_date="12-May-2012"
                     /collected_by="Timberlake 5948"
     misc_feature    1..710
                     /note="contains tRNA-Leu (trnL) up to tRNA-Phe (trnF)"
BASE COUNT      249 a    137 c    121 g    203 t
ORIGIN      
        1 attggattga gccttagtat ggaaacctac taagtgataa ctttcaaatt cagagaaacc
       61 caggaattaa aaatgggcaa tcctgagcca aatcctcttt tacaagaaca aacaagggtt
      121 cagaaagcga aaaagggaga taggtgcaga gactcaatgg aagctgttct aacaaatgga
      181 gttgactgtc cctttttggt aaagaaaaaa gaaagtcaaa tgaatccttc gatcgaatat
      241 cgaaactcca taaaggatga aggattaagg gtatatagac tatggatacg caatgaaaaa
      301 ctatctcaaa aatgacaacc gaatccttat tttttttagg aaaaagaaaa gaattgttat
      361 gaatcgattc taagttgaag aaagaatcga atattcattg ctcaaatcat tcactccatc
      421 tccatagtct gatcaatctt ttcttttgac ttttgaagaa ctgattaatc ggacgagaat
      481 aaagatagag tcccattcta catgtcaata tcaatacggg caacaatgaa atttatagta
      541 aaaggaaaat ccgtcgactt tagaaatcgt gagggttcaa gtccctctat ccccaccccc
      601 caaaaaaagg cccattgact ccctaaccat ttctcctacc ctctcctttt ttttgttagt
      661 ggttcaaaat tcggtaggtt tctcatctat cccactcttt ttctatttcc
//
LOCUS       V_hemp                   973 bp    DNA     linear       18-AUG-2023
DEFINITION  hemp 7152 tRNA-Leu (trnL) gene and trnL-trnF intergenic spacer;
            chloroplast.
ACCESSION   V_hemp
VERSION
KEYWORDS    .
SOURCE      Vepris hemp
  ORGANISM  Vepris hemp
            Unclassified.
REFERENCE   1  (bases 1 to 973)
  AUTHORS   Ciambrone,M., Cheek,M., Langat,M. and Forest,F.
  TITLE     Vepris amaniensis; A taxonomic, biochemical, and molecular
            investigation of a species complex
  JOURNAL   unpublished
REFERENCE   2  (bases 1 to 973)
  AUTHORS   Ciambrone,M.
  TITLE     Direct Submission
  JOURNAL   Submitted (18-AUG-2023) Royal Botanic Gardens Kew, Royal Botanic
            Gardens, Kew, London, Richmond TW9 3AE, UK
COMMENT     Bankit Comment: ALT EMAIL:mcmusicrose@gmail.com
            Bankit Comment: TAX: Submitter did not indicate whether new
            species/combinations; SEE ATTACHMENT
            Bankit Comment: TOTAL # OF SEQS:24
            
            ##Assembly-Data-START##
            Sequencing Technology :: Sanger dideoxy sequencing
            ##Assembly-Data-END##
FEATURES             Location/Qualifiers
     source          1..973
                     /organism="Vepris hemp"
                     /mol_type="genomic DNA"
                     /specimen_voucher="K000593356"
                     /country="Tanzania"
                     /lat_lon="'38.256579E, -4.444915S'"
                     /collection_date="9-Oct-2018"
                     /collected_by="Hemp 7152"
     misc_feature    1..973
                     /note="contains tRNA-Leu (trnL) up to tRNA-Phe (trnF)"
BASE COUNT      334 a    186 c    170 g    282 t      1 others
ORIGIN      
        1 acggacttaa ttggattgag ccttagtatg gaaacctact aagtgataac tttcaaattc
       61 agagaaaccc aggaattaaa aatgggcaat cctgagccaa atcctctttt ccaagaacaa
      121 acaagggttc agaaagcgaa aaagggagat aggtgcagag actcaatgga agctgttcta
      181 acaaatggag ttgactgtcc ctttttggta aagaaaaaag aaagtcaaat gaatccttcg
      241 atcgaatatc gaaactccat aaaagggatg aaggataagg gtatatagac tatggatacg
      301 caatgaaaaa ctatctcaaa aatgacaacc gaatccttat tttttttatg aaaaagaaaa
      361 taattgttat gaatcgattc taagttgaag aaagaatcga atattcattg ctcaaatcat
      421 tcactccatc tccatagtct gatcaatctt ttcttttgac ttttgaagaa ctgattaatc
      481 ggacgagaat aaagatagag tcccgttcta catgtcaata tcaataacgg gcaacaatga
      541 aatttatagt aaaaggaaaa tccgtcgact ttagaaatcg tgaggggatb cagtccctct
      601 atccccaccc cccaaaaagg cccattgact ccctaaccat ttctcctacc ctttgttagt
      661 ggttcaaaat tcggtaggtt tctcatctat cctactcttt tccatttcca aagggatctg
      721 ggccataatt tttttctctt atcacaagtc gtgtggtata tatgataggc gtagaaatga
      781 acacccttga gcaaggaatc cccatttgaa cgattcccaa tccatattat tgctcatact
      841 gaaacttaca aagtagtctt tttgaagatt caagaaaaga aattcccctc ccaagacttt
      901 taatactttt tttctttttt aattgacata gacccaagtc atctagtaag ataaggacgg
      961 tgtgtcggaa atg
//
LOCUS       V_mabu                   570 bp    DNA     linear       18-AUG-2023
DEFINITION  Dewseu-lemaine 2529 tRNA-Leu (trnL) gene and trnL-trnF intergenic
            spacer, partial c-d; chloroplast.
ACCESSION   V_mabu
VERSION
KEYWORDS    .
SOURCE      Vepris sp
  ORGANISM  Vepris sp
            Unclassified.
REFERENCE   1  (bases 1 to 570)
  AUTHORS   Ciambrone,M., Cheek,M., Langat,M. and Forest,F.
  TITLE     Vepris amaniensis; A taxonomic, biochemical, and molecular
            investigation of a species complex
  JOURNAL   unpublished
REFERENCE   2  (bases 1 to 570)
  AUTHORS   Ciambrone,M.
  TITLE     Direct Submission
  JOURNAL   Submitted (18-AUG-2023) Royal Botanic Gardens Kew, Royal Botanic
            Gardens, Kew, London, Richmond TW9 3AE, UK
COMMENT     Bankit Comment: ALT EMAIL:mcmusicrose@gmail.com
            Bankit Comment: TAX: Submitter did not indicate whether new
            species/combinations; SEE ATTACHMENT
            Bankit Comment: TOTAL # OF SEQS:24
            
            ##Assembly-Data-START##
            Sequencing Technology :: Sanger dideoxy sequencing
            ##Assembly-Data-END##
FEATURES             Location/Qualifiers
     source          1..570
                     /organism="Vepris sp"
                     /mol_type="genomic DNA"
                     /specimen_voucher="K00061139"
                     /country="Mozambique: Mabu Mt"
                     /lat_lon="16 17 10S 36 24 02E"
                     /collection_date="20-Oct-2008"
                     /collected_by="Dowsett-Lemaire 2529"
     misc_feature    1..570
                     /note="contains tRNA-Leu (trnL) up to tRNA-Phe (trnF)"
BASE COUNT      217 a     93 c    105 g    153 t      2 others
ORIGIN      
        1 cgaaatcggt agacgctacg gacttaattg gattgagcct tagtatggaa acctactaag
       61 tgataacttt caaattcaga gaaacccagg aattaaaaat gggcaatcct gagccaaatc
      121 ctcttttcca agaacaaaca aggtttcaga aagcgaaaaa gggagatagg tgcagagact
      181 caatggaagc tgttctaaca aatggagttg actgtccctt tttggtaaag aaaaaagaaa
      241 gtcaaatgaa tccttcgatc gaatatcgaa actccataaa ggatgaagga taagggtata
      301 kwtaaaagga ctatggatac gcaatgaaaa actatctcaa aaatgacaac cgaatcctta
      361 ttttttttat gaaaaagaaa agaattgtta tgaatcgatt ctaagttgaa gaaagaatcg
      421 aatattcatt gctcaaatca ttcactccat ctccatagtc tgatcaatct tttcttttga
      481 cttttgaaga actgattaat cggacgagaa taaagataga gtcccgttct acatgtcaat
      541 atcaatacgg gcaacaatta aatttatagt
//
LOCUS       V_sansibarensis          675 bp    DNA     linear   PLN 18-AUG-2023
DEFINITION  muller 4088 tRNA-Leu (trnL) gene and trnL-trnF intergenic spacer,
            partial c-d; chloroplast.
ACCESSION   V_sansibarensis
VERSION
KEYWORDS    .
SOURCE      Vepris sansibarensis
  ORGANISM  Vepris sansibarensis
            Eukaryota; Viridiplantae; Streptophyta; Embryophyta; Tracheophyta;
            Spermatophyta; Magnoliopsida; eudicotyledons; Gunneridae;
            Pentapetalae; rosids; malvids; Sapindales; Rutaceae;
            Zanthoxyloideae; Vepris.
REFERENCE   1  (bases 1 to 675)
  AUTHORS   Ciambrone,M., Cheek,M., Langat,M. and Forest,F.
  TITLE     Vepris amaniensis; A taxonomic, biochemical, and molecular
            investigation of a species complex
  JOURNAL   unpublished
REFERENCE   2  (bases 1 to 675)
  AUTHORS   Ciambrone,M.
  TITLE     Direct Submission
  JOURNAL   Submitted (18-AUG-2023) Royal Botanic Gardens Kew, Royal Botanic
            Gardens, Kew, London, Richmond TW9 3AE, UK
COMMENT     Bankit Comment: ALT EMAIL:mcmusicrose@gmail.com
            Bankit Comment: TAX: Submitter did not indicate whether new
            species/combinations; SEE ATTACHMENT
            Bankit Comment: TOTAL # OF SEQS:24
            
            ##Assembly-Data-START##
            Sequencing Technology :: Sanger dideoxy sequencing
            ##Assembly-Data-END##
FEATURES             Location/Qualifiers
     source          1..675
                     /organism="Vepris sansibarensis"
                     /mol_type="genomic DNA"
                     /specimen_voucher="K000738304"
                     /db_xref="taxon:2695419"
                     /country="Mozambique: Cabo Delgado"
                     /collection_date="26-Nov-2008"
                     /collected_by="T. Muller 4088"
     misc_feature    1..675
                     /note="contains tRNA-Leu (trnL) up to tRNA-Phe (trnF)"
BASE COUNT      240 a    129 c    116 g    190 t
ORIGIN      
        1 gctacggact taattggatt gagccttagt atggaaacct actaagtgat aactttcaaa
       61 ttcagagaaa cccaggaatt taaaaattgg gcaatcctga gccaaatcct cttttccaag
      121 aacaaacaag ggttcagaaa gcgaaaaagg gagataggtg cagagactca atggaagctg
      181 ttctaacaaa tggagttgac tgtccctttt tggtaaagaa aaaagaaagt caaatgaatc
      241 cttcgatcga atatcgaaac tccataaagg atgaaggata agggtatata gactatggat
      301 acgcaatgaa aaactatctc aaaaatgaca accgaatcct tatttttttt atgaaaaaga
      361 aaagaattgt tatgaatcga ttctaagttg aagaaagaat cgaatattca ttgctcaaat
      421 cattcactcc atctccatag tctgatcaat cttttctttt gactttgact tttgaagaac
      481 tgattaatcg gacgagaata aagatagagt cccattctac atgtcaatat caatacgggc
      541 aacaatgaaa tttatagtaa aaggaaaatc cgtcgacttt agaaatcgtg agggttcaag
      601 tccctctatc cccacccccc aaaaaggccc attgactccc taaccatttc tcctaccctc
      661 tccttttttt ttttt
//
LOCUS       V_spA_cabo               751 bp    DNA     linear       18-AUG-2023
DEFINITION  burrow 10799 tRNA-Leu (trnL) gene and trnL-trnF intergenic spacer,
            partial c-d; chloroplast.
ACCESSION   V_spA_cabo
VERSION
KEYWORDS    .
SOURCE      Vepris spA
  ORGANISM  Vepris spA
            Unclassified.
REFERENCE   1  (bases 1 to 751)
  AUTHORS   Ciambrone,M., Cheek,M., Langat,M. and Forest,F.
  TITLE     Vepris amaniensis; A taxonomic, biochemical, and molecular
            investigation of a species complex
  JOURNAL   unpublished
REFERENCE   2  (bases 1 to 751)
  AUTHORS   Ciambrone,M.
  TITLE     Direct Submission
  JOURNAL   Submitted (18-AUG-2023) Royal Botanic Gardens Kew, Royal Botanic
            Gardens, Kew, London, Richmond TW9 3AE, UK
COMMENT     Bankit Comment: ALT EMAIL:mcmusicrose@gmail.com
            Bankit Comment: TAX: Submitter did not indicate whether new
            species/combinations; SEE ATTACHMENT
            Bankit Comment: TOTAL # OF SEQS:24
            
            ##Assembly-Data-START##
            Sequencing Technology :: Sanger dideoxy sequencing
            ##Assembly-Data-END##
FEATURES             Location/Qualifiers
     source          1..751
                     /organism="Vepris spA"
                     /mol_type="genomic DNA"
                     /specimen_voucher="K000738303"
                     /country="Mozambique: Cabo Delgado"
                     /lat_lon="11 43 24 S 40 23 18 E"
                     /collection_date="26-Nov-2008"
                     /collected_by="S.M ane J.E Burrow 10799"
     misc_feature    1..751
                     /note="contains tRNA-Leu (trnL) up to tRNA-Phe (trnF)"
BASE COUNT      261 a    149 c    131 g    210 t
ORIGIN      
        1 tcgaaatcgg tagacgctac ggacttaatt ggattgagcc ttagtatgga aacctactaa
       61 gtgataactt tcaaattcag agaaacccag gaatttaaaa atgggcaatc ctgagccaaa
      121 tcctcttttc caagaacaaa caagggttca gaaagcgaaa aagggagata ggtgcagaga
      181 ctcaatggaa gctgttctaa caaatggagt tgactgtccc tttttggtaa agaaaaaaga
      241 aagtcaaatg aatccttcga tcgaatatcg aaactccatc tccataaagg atgaaggata
      301 agggtatata gactatggat acgcaatgaa aaactatctc aaaaatgaca accgaatcct
      361 tatttttttt atgaaaaaga aaagaattgt tatgaatcga ttctaagttg aagaaagaat
      421 cgaatattca ttgctcaaat cattcactcc atctccatag tctgatcaat cttttctttt
      481 gacttttgaa gaactgatta atcggacgag aataaagata gagtcccatt ctacatgtca
      541 atatcaatac gggcaacaat gaaatttata gtaaaaggaa aatccgtcga ctttagaaat
      601 cgtgagggtg caagtccctc tatccccacc cccccaaaaa aaggcccatt gactccctaa
      661 ccatttctcc taccctctcc tttttttttg ttagtggttc aaaaattcgg taggtttctc
      721 atctatccca ctcttttcca tttccaaagg g
//
LOCUS       V_trichocarpa            985 bp    DNA     linear   PLN 18-AUG-2023
DEFINITION  ID 1072 tRNA-Leu (trnL) gene and trnL-trnF intergenic spacer;
            chloroplast.
ACCESSION   V_trichocarpa
VERSION
KEYWORDS    .
SOURCE      Vepris trichocarpa
  ORGANISM  Vepris trichocarpa
            Eukaryota; Viridiplantae; Streptophyta; Embryophyta; Tracheophyta;
            Spermatophyta; Magnoliopsida; eudicotyledons; Gunneridae;
            Pentapetalae; rosids; malvids; Sapindales; Rutaceae;
            Zanthoxyloideae; Vepris.
REFERENCE   1  (bases 1 to 985)
  AUTHORS   Ciambrone,M., Cheek,M., Langat,M. and Forest,F.
  TITLE     Vepris amaniensis; A taxonomic, biochemical, and molecular
            investigation of a species complex
  JOURNAL   unpublished
REFERENCE   2  (bases 1 to 985)
  AUTHORS   Ciambrone,M.
  TITLE     Direct Submission
  JOURNAL   Submitted (18-AUG-2023) Royal Botanic Gardens Kew, Royal Botanic
            Gardens, Kew, London, Richmond TW9 3AE, UK
COMMENT     Bankit Comment: ALT EMAIL:mcmusicrose@gmail.com
            Bankit Comment: TAX: Submitter did not indicate whether new
            species/combinations; SEE ATTACHMENT
            Bankit Comment: TOTAL # OF SEQS:24
            
            ##Assembly-Data-START##
            Sequencing Technology :: Sanger dideoxy sequencing
            ##Assembly-Data-END##
FEATURES             Location/Qualifiers
     source          1..985
                     /organism="Vepris trichocarpa"
                     /mol_type="genomic DNA"
                     /specimen_voucher="K001341078"
                     /db_xref="taxon:2695420"
                     /country="Mozambique"
                     /collection_date="1-Mar-2019"
                     /collected_by="Ian Derbyshire 1072"
     misc_feature    1..985
                     /note="contains tRNA-Leu (trnL) up to tRNA-Phe (trnF)"
BASE COUNT      331 a    188 c    172 g    294 t
ORIGIN      
        1 tacggactta attggattga gccttagtat ggaaacctac taagtgataa ctttcaaatt
       61 cagagaaacc caggaattta aaaattgggc aatcctgagc caaatcctct tttccaagaa
      121 caaacaaggg gttcagaaag cgaaaaaggg agataggtgc agagactcaa tggaagctgt
      181 tctaacaaat ggagttgact gtcccttttt ggtaaagaaa aaagaaagtc aaatgaatcc
      241 ttcgatcgaa tatcgaaact ccataaagga tgaaggataa gggtatatag actatggata
      301 cgcaatgaaa aactatctca aaaatgacaa ccgaatcctt atttttttta tgaaaaagaa
      361 aagaattgtt atgaatcgat tctaagttga agaaagaatc gaatattcat tgctcaaatc
      421 attcactcca tctccatagt ctgatcaatc ttttcttttg acttttgaag aactgattaa
      481 tcggacgaga ataaagatag agtcccgttc tacatgtcaa tatcaatacg ggcaacaatg
      541 aaatttatag taaaaggaaa atccgtcgac tttagaaatc gtgagggttc aagtccctct
      601 atccccaccc cccaaaaagg cccattgact ccctaaccat ttctcctacc ctctcctttt
      661 ttttgttagt ggttcaaaat tcggtaggtt tctcatctat cctactcttt tccatttcca
      721 aagggatctg ggcataattt tttctcttat cacaagtcgt gtggtatata tgataggcgt
      781 agaaatgaac acccttgagc aaggaatccc ttttgaacga ttcccaatcc atattattgc
      841 tcatactgaa acttacaaag tattcttttt gaagattcaa gaaaagaaat tcccctccca
      901 agacttttaa tacttttttt cttttttaat tgacatagac ccaagtcatc tagtaagata
      961 aggacggtgt gtcggaaatg gtcgg
//
