# Supplementary material for: Vepris amaniensis: a morphological, biochemical, and molecular investigation of a species complex
Source: PeerJ. 2024 Sep 25;12:e17881. doi: 10.7717/peerj.17881 (PMC11438429; doi:10.7717/peerj.17881)
Supplement: Supplemental Information 3 — Unaligned samples. Formatted as for Genbank. [file peerj-12-17881-s003.txt]

LOCUS       Lovett_5007              371 bp    DNA     linear       08-FEB-2024
DEFINITION  tRNA-Leu (trnL) gene and trnL-trnF intergenic spacer, partial f
            only; chloroplast; group code GT.
ACCESSION   Lovett_5007
VERSION
KEYWORDS    .
SOURCE      chloroplast Vepris usambarensis
  ORGANISM  Vepris usambarensis
            Unclassified.
REFERENCE   1  (bases 1 to 371)
  AUTHORS   Ciambrone,M., Martin,C., Moses,L. and Forest,F.
  TITLE     Vepris amaniensis; A taxonomic, biochemical, and molecular
            investigation of a species complex
  JOURNAL   unpublished
REFERENCE   2  (bases 1 to 371)
  AUTHORS   Ciambrone,M.
  TITLE     Direct Submission
  JOURNAL   Submitted (08-FEB-2024) Royal Botanic Gardens Kew, Royal Botanic
            Gardens, Kew, London, Richmond TW9 3AE, UK
COMMENT     Bankit Comment: ALT EMAIL:mcmusicrose@gmail.com
            Bankit Comment: TOTAL # OF SEQS:2
            
            ##Assembly-Data-START##
            Sequencing Technology :: Sanger dideoxy sequencing
            ##Assembly-Data-END##
FEATURES             Location/Qualifiers
     source          1..371
                     /organism="Vepris usambarensis"
                     /organelle="plastid:chloroplast"
                     /mol_type="genomic DNA"
                     /specimen_voucher="K003470024"
                     /country="Tanzania"
                     /lat_lon="05 02 S 38 23 E"
                     /collection_date="17-Jul-1983"
                     /collected_by="'R.M Polhill, J.M. Lovett 5007'"
     gene            1..5
                     /gene="trn-L"
     tRNA            1..5
                     /gene="trn-L"
                     /product="tRNA-Leu"
                     /gene="trn-L"
     misc_feature    6..371
                     /note="trnL-trnF intergenic spacer"
BASE COUNT      103 a     87 c     53 g    128 t
ORIGIN      
        1 tccccacccc caaaaaggcc cattgactcc ctaaccattt ctcctaccct ctcctttttt
       61 ttgttagtgg ttcaaaattc ggtaggtttc tcatctatcc tactcttttc catttccaaa
      121 gggatctggg cataattttt tctcttatca caagtcgtgt ggtatatatg ataggcgtag
      181 aaatgaacac ccttgagcaa ggaatcccca tttgaacgat tcccaatcca tattattgct
      241 catactgaaa cttacaaagt attctttttg aagattcaag aaaagaaatt cccctcccaa
      301 gacttttaat actttttttc ttttttaatt gacatagacc caagtcatct agtaagataa
      361 ggacggtgtg t
//
LOCUS       Marshall_1423            390 bp    DNA     linear       08-FEB-2024
DEFINITION  tRNA-Leu (trnL) gene and trnL-trnF intergenic spacer, partial f
            only; chloroplast; group code GT.
ACCESSION   Marshall_1423
VERSION
KEYWORDS    .
SOURCE      chloroplast Vepris usambarensis
  ORGANISM  Vepris usambarensis
            Unclassified.
REFERENCE   1  (bases 1 to 390)
  AUTHORS   Ciambrone,M., Martin,C., Moses,L. and Forest,F.
  TITLE     Vepris amaniensis; A taxonomic, biochemical, and molecular
            investigation of a species complex
  JOURNAL   unpublished
REFERENCE   2  (bases 1 to 390)
  AUTHORS   Ciambrone,M.
  TITLE     Direct Submission
  JOURNAL   Submitted (08-FEB-2024) Royal Botanic Gardens Kew, Royal Botanic
            Gardens, Kew, London, Richmond TW9 3AE, UK
COMMENT     Bankit Comment: ALT EMAIL:mcmusicrose@gmail.com
            Bankit Comment: TOTAL # OF SEQS:2
            
            ##Assembly-Data-START##
            Sequencing Technology :: Sanger dideoxy sequencing
            ##Assembly-Data-END##
FEATURES             Location/Qualifiers
     source          1..390
                     /organism="Vepris usambarensis"
                     /organelle="plastid:chloroplast"
                     /mol_type="genomic DNA"
                     /specimen_voucher="K003470011"
                     /country="Tanzania"
                     /lat_lon="4 48 S 38 30 E"
                     /collection_date="3-Jul-2008"
                     /collected_by="Andrew R. Marshall 1423"
     gene            1..7
                     /gene="trn-L"
     tRNA            1..7
                     /gene="trn-L"
                     /product="tRNA-Leu"
                     /gene="trn-L"
     misc_feature    8..379
                     /note="trnL-trnF intergenic spacer"
     gene            380..390
                     /gene="trn-F"
     tRNA            380..390
                     /gene="trn-F"
                     /product="tRNA-Phe"
BASE COUNT      109 a     89 c     61 g    131 t
ORIGIN      
        1 atccccaccc ccaaaaaggc ccattgactc cctaaccatt tctcctaccc tctccttttt
       61 tttgttagtg gttcaaaatt cggtaggttt ctcatctatc ctactctttt ccatttccaa
      121 agggatctgg gcataatttt ttctcttatc acaagtcgtg tggtatatat gataggcgta
      181 gaaatgaaca cccttgagca aggaatcccc atttgaacga ttcccaatcc atattattgc
      241 tcatactgaa acttacaaag tattcttttt gaagattcaa gaaaagaaat tcccctccca
      301 agacttttaa tacttttttt cttttttaat tgacatagac ccaagtcatc tagtaagata
      361 aggacggtgt gtcggaaatg gtcgggatag
//
