# Supplementary material for: Vepris amaniensis: a morphological, biochemical, and molecular investigation of a species complex
Source: PeerJ. 2024 Sep 25;12:e17881. doi: 10.7717/peerj.17881 (PMC11438429; doi:10.7717/peerj.17881)
Supplement: Supplemental Information 4 [file peerj-12-17881-s004.tsv]

#Accession	Sequence ID	Release Date
OR470717	Ruffo_Mmari_2304	12/10/2024
OR470718	Ruffo_Mmari_2306	12/10/2024
OR470719	Ruffo_Mmari_2307	12/10/2024
OR470720	Ruffo_Mmari_2354	12/10/2024
OR470721	Semsei_1508	12/10/2024
