# Supplementary material for: Vepris amaniensis: a morphological, biochemical, and molecular investigation of a species complex
Source: PeerJ. 2024 Sep 25;12:e17881. doi: 10.7717/peerj.17881 (PMC11438429; doi:10.7717/peerj.17881)
Supplement: Supplemental Information 5 [file peerj-12-17881-s005.tsv]

#Accession	Sequence ID	Release Date
OR470722	DrummondHemsley_1101	12/10/2024
OR470723	Kibuwa_5459	12/10/2024
OR470724	Kisena_1631	12/10/2024
OR470725	Lovett_263	12/10/2024
OR470726	Luke_WRQ_18906	12/10/2024
OR470727	Marshall_1423	12/10/2024
OR470728	Mhoro_329	12/10/2024
OR470729	Napper_1380	12/10/2024
OR470730	Robertson_Luke_4538	12/10/2024
OR470731	Robertson_Luke_5848	12/10/2024
OR470732	Ruffo_Mmari_2243	12/10/2024
OR470733	V_amaniensis	12/10/2024
OR470734	V_hemp	12/10/2024
OR470735	V_mabu	12/10/2024
OR470736	V_sansibarensis	12/10/2024
OR470737	V_spa_cabo	12/10/2024
OR470738	V_trichocarpa	12/10/2024
